# Supplementary material for: Network-based analysis of omics data: the LEAN method
Source: Bioinformatics. 2016 Dec 6;33(5):701–9. doi: 10.1093/bioinformatics/btw676 (PMC5408824; doi:10.1093/bioinformatics/btw676)
Supplement: Supplementary Data [file btw676_supp.zip]

Archive with 2 entries (2 files):
- Supplement_R2.pdf
- LEANR_1.4.7.tar.gz
